# Supplementary material for: Prioritization of the Target Population for Coronavirus Disease 2019 (COVID-19) Vaccination Program in Thailand
Source: Int J Environ Res Public Health. 2021 Oct 14;18(20):10803. doi: 10.3390/ijerph182010803 (PMC8535856; doi:10.3390/ijerph182010803)
Supplement: Supplementary file 1 [file ijerph-18-10803-s001.zip]

Archive with 1 entries (1 files):
- ijerph-1367387-supplementary.pdf
